# Supplementary material for: New Seeding Approach Reduces Costs and Time to Outplant Sexually Propagated Corals for Reef Restoration
Source: Sci Rep. 2017 Dec 22;7:18076. doi: 10.1038/s41598-017-17555-z (PMC5741773; doi:10.1038/s41598-017-17555-z)
Supplement: Supplementary file 2 — Supplementary tables [file 41598_2017_17555_MOESM2_ESM.xls]

## Sheet: Table S1 
Table S1 . Dimensions of Type I and Type II tetrapods
Tetrapod design		Dimensionsa (mm)				Total surface areaa (cm2)		Dimensions of groovesa (mm)				Surface area of groovesab (cm2)
		L	W	H				L	W	D
Type I		87.2	75.8	72.8		74.25		27.5	2.1	1.3		22.36
Type II		90.8	78.9	74.4		129.9		28.7	2.4	1.6		33.42
L, length; W, width; H, height; D, depth; SD, standard deviation.
a values measured with computer aided design (CAD) (manufactoring tolerance of tiles = 1 mm).
b total surface area of all grooves per substrate tile.

## Sheet: Table S2 
Table S2. Cost-calculation to outplant 10,000 seeding units (SUs) in one hectare using different outplanting techniques.
Source		Quantity	Cost per itema	Total costa
Current study	Labourb
	person-hour per SU	0.00477778
	person-hour per hectare	47.7778	6.63	316.767
	Materialsc
	tetrapod	10000	0.5	5000
	SCUBA geard	10	133.333	1333.33
	SCUBA air tanke	47.7778	3	143.333
			total per hectare	6793.43
			total per SU	0.679343
Chamberland et al. 2016	Labourb
	person-hour per SU	0.166667
	person-hour per hectare	1666.67	6.63	11050
	Materialsc
	tripod	10000	0.6	6000
	SCUBA geard	10	133.333	1333.33
	SCUBA air tanke	1666.67	3	5000
	epoxy putty	1000	10	10000
			total per hectare	33383.3
			total per SU	3.33833
Chamberland et al. 2015	Labourb
	person-hour per SU	0.069
	person-hour per hectare	690	6.63	4574.7
	Materialsc
	tripod	10000	0.6	6000
	SCUBA geard	10	133.333	1333.33
	SCUBA air tanke	690	3	2070
	rope	10	500	5000
	nails	7500	0.1	750
	cable ties	10000	0.25	2500
			total per hectare	22228
			total per SU	2.2228
Guest et al. 2013	Labourb
	person-hour per SU	0.32
	person-hour per hectare	3200	6.63	21216
	Materialsc
	coral plug-in	10000	0.03	300
	SCUBA geard	10	133.333	1333.33
	SCUBA air tank (diver)e	3200	3	9600
	pneumatic drillf	2.5	135	337.5
	SCUBA air tank (drill)g	800	3	2400
	epoxy putty	1000	10	10000
			total per hectare	45186.8
			total per SU	4.51868
Villanueva et al. 2012	Labourb
	person-hour per SU	0.108597
	person-hour per hectare	1085.97	6.63	7200
	Materialsc
	tox	10000	0.22	2200
	SCUBA geard	10	133.333	1333.33
	SCUBA air tank (diver)e	1085.97	3	3257.92
	pneumatic drillf	2.5	135	337.5
	SCUBA air tank (drill)g	271.493	3	814.48
	epoxy putty	1000	10	10000
			total per hectare	25143.2
			total per SU	2.51432
a Costs are in US dollars.
bAssuming that 10,000 SUs are outplanted by 10 persons to restore one hectare of reef. Wages are based on the average worldwide GDP (median GDP per capita is $6.63 h-1, Central Intelligence Agency 2014)
cCosts for materials are listed as stated in the studies, or averaged among studies if they differed from one another
d Assuming a three year life span and one outplanting effort per year.
e Assuming 1 h of active outplanting work per air tank.
f Assuming a ratio of one SCUBA diver operating a pneumatic drill for three divers securing substrates to the reef.
g Assuming one air tank per hour to operate the pneumatic drill.

## Sheet: Table S3
Table S3. Statistical values for a one-way RM ANOVA with lower-bound correction to test for differences in dispersal through time. Bold values are statistically significant.
Source	SS	df	MS	F	Sig
Time	402.9	1	402.9	8.6	0.006
Error (within subjects)	18220	39	47

## Sheet: Table S4 
Table S4. Statistical values for two-way RM ANOVA with lower-bound correction to test for differences in dispersal distances between tetrapod designs through time. Bold values are statistically significant.
Main effects
Source	SS	df	MS	F	Sig
Time	397	1	397	8.31	0.006
Design	2.5	1	2.5	0.069	0.794
Time*Design	6.7	1	6.7	0.14	0.79
Intercept	546	1	546	15.04	0
Error (within subjects)	4518	57	79
Error (between subjects)	1380	38	36

## Sheet: Table S5 
Table S5. Statistical values for Welch's F test for unequal variances and Tukey’s post-hoc pairwise comparison of dispersal rates between levels of structural complexity through time. Bold values are statistically significant.
Substrate design	Tukey's HSD test
0 to 2 weeks		Low	Medium	High
	Low		0.038	0.022
	Medium	ns		0.966
	High	*	ns
	(Welch's F test for unequal variances: F(2,32)= 2.6, p = 0.090)
2 to 12 weeks		Low	Medium	High
	Low		0.0864	0.064
	Medium	ns		0.176
	High	*	ns
	(Welch's F test for unequal variances: F(2,16) = 6.0, p = 0.011)
12 to 24 weeks		Low	Medium	High
	Low		0.031	0.031
	Medium	ns		1
	High	*	ns
	(Welch's F test for unequal variances: F(2,28) = 3.4 p = 0.046)

## Sheet: Table S6 
Table S6. Significance levels for one-way ANOVA and Tukey’s post hoc pairwise comparison of settler growth between substrate designs after 6 and 12 months. Bold values are statistically significant.
Time	Tukey's HSD test
6 months		Type I	Type II
	Type I		0.9403
	Type II	ns
	(One way ANOVA: F(1,188) = 0.006 , p = 0.9404)
12 months		Type I	Type II
	Type I		0.8959
	Type II	ns
	(One way ANOVA: F(1,58) = 0.02 , p = 0.8958)

## Sheet: Table S7 
Table S7. Summary of Kaplan-Meier analyses of differences in settler survival between the three levels of structural complexity and post-hoc results (pairwise Log Rank (Mantel-Cox) comparisons). Significant results are indicated in bold.
Main effect
	χ2	df	Sig.
Log rank (Mantel-Cox)	13.8	2	0.001
Pairwise Log rank (Mantel-Cox) comparisons
	χ2	Sig.	χ2	Sig.
	Medium		High
Low	11.2	0.001	11.4	0.001
Medium			0.09	0.762
High

## Sheet: Table S8 
Table S8. Statistical values for Welch’s F test for unequal variances and Tukey’s post-hoc pairwise comparison of settler growth between reef habitat types after 6 and 12 months. Bold values are statistically significant.
Time	Tukey's HSD test
6 months		High	Medium	Low
	High		0.0529	0.0917
	Medium	ns		0.9713
	Low	ns	ns
	(Welch's F test for unequal variances: F(2,110) = 2.42, p = 0.0937)
12 months		High	Medium	Low
	High		0.8951	0.9782
	Medium	ns		0.7937
	Low	ns	ns
	(Welch's F test for unequal variances: F(2,20) = 0.534, p = 0.5942)

## Sheet:  Table S9 
Table S9. Significance levels for Fisher’s exact test of independence to compare seeding unit (SU) yield between tetrapod designs after 3, 6 and 12 months. Bold values are statistically significant.
Time	Fisher's exact test of independence
3 months		Type I	Type II
	Type I		0.6909
	Type II	ns
6 months		Type I	Type II
	Type I		1
	Type II	ns
12 months		Type I	Type II
	Type I		1
	Type II	ns

## Sheet: Table S10 
Table S10. Significance levels for Fisher’s exact test of independence to compare seeding unit (SU) yield between levels of reef complexity after 3, 6 and 12 months. Bold values are statistically significant.
Time	Fisher's exact test of independence
3 months		High	Medium	Low
	High		0.593	0.03549
	Medium	ns		1
	Low	*	ns
6 months		High	Medium	Low
	High		1	1
	Medium	ns		1
	Low	ns	*
12 months		High	Medium	Low
	High		1	0.046
	Medium	ns		0.0699
	Low	*	ns
