# Supplementary material for: New Seeding Approach Reduces Costs and Time to Outplant Sexually Propagated Corals for Reef Restoration
Source: Sci Rep. 2017 Dec 22;7:18076. doi: 10.1038/s41598-017-17555-z (PMC5741773; doi:10.1038/s41598-017-17555-z)
Supplement: Supplementary file 3 — Supplementary dataset [file 41598_2017_17555_MOESM3_ESM.xls]

## Sheet: Settlement preferences
			Settler abundance (# of settlers)						Settler density (settler per cm2)
Settlement container	Tetrapod design	Substrate Unit (SU) ID	Topside	Underside	Overall	Grooved	Flat		Topside	Underside	Overall	Grooved	Flat
1	Type I	1	14	18	32	18	14		0.251403	0.969697	0.430976	0.805009	0.269802
1	Type I	na	24	9	33	20	13		0.430976	0.484848	0.444444	0.894454	0.25053
1	Type I	2	16	4	20	8	12		0.287318	0.215488	0.26936	0.357782	0.231258
1	Type I	3	13	9	22	15	7		0.233446	0.484848	0.296296	0.670841	0.134901
1	Type I	4	31	8	39	23	16		0.556678	0.430976	0.525253	1.02862	0.308345
1	Type I	5	21	3	24	19	5		0.377104	0.161616	0.323232	0.849732	0.0963577
1	Type I	6	27	12	39	21	18		0.484848	0.646465	0.525253	0.939177	0.346888
1	Type I	7	17	6	23	15	8		0.305275	0.323232	0.309764	0.670841	0.154172
1	Type I	8	31	13	44	21	23		0.556678	0.700337	0.592593	0.939177	0.443245
1	Type I	9	26	2	28	16	12		0.466891	0.107744	0.377104	0.715564	0.231258
2	Type I	10	13	7	20	8	12		0.233446	0.377104	0.26936	0.357782	0.231258
2	Type I	11	17	3	20	6	14		0.305275	0.161616	0.26936	0.268336	0.269802
2	Type I	12	7	9	16	4	12		0.125701	0.484848	0.215488	0.178891	0.231258
2	Type I	13	14	5	19	5	14		0.251403	0.26936	0.255892	0.223614	0.269802
2	Type I	14	17	10	27	17	10		0.305275	0.538721	0.363636	0.760286	0.192715
2	Type I	15	13	15	28	5	23		0.233446	0.808081	0.377104	0.223614	0.443245
2	Type I	46	25	7	32	13	19		0.448934	0.377104	0.430976	0.581395	0.366159
3	Type I	16	5	3	8	6	2		0.0897868	0.161616	0.107744	0.268336	0.0385431
3	Type I	17	13	10	23	7	16		0.233446	0.538721	0.309764	0.313059	0.308345
3	Type I	18	19	4	23	10	13		0.34119	0.215488	0.309764	0.447227	0.25053
3	Type I	19	7	3	10	6	4		0.125701	0.161616	0.13468	0.268336	0.0770861
3	Type I	20	18	10	28	17	11		0.323232	0.538721	0.377104	0.760286	0.211987
3	Type I	47	19	4	23	12	11		0.34119	0.215488	0.309764	0.536673	0.211987
3	Type I	48	18	15	33	17	16		0.323232	0.808081	0.444444	0.760286	0.308345
3	Type I	50	30	18	48	21	27		0.538721	0.969697	0.646465	0.939177	0.520331
4	Type I	21	15	8	23	7	16		0.26936	0.430976	0.309764	0.313059	0.308345
4	Type I	22	18	2	20	13	7		0.323232	0.107744	0.26936	0.581395	0.134901
4	Type I	23	16	5	21	13	8		0.287318	0.26936	0.282828	0.581395	0.154172
4	Type I	24	16	10	26	19	7		0.287318	0.538721	0.350168	0.849732	0.134901
4	Type I	25	26	11	37	19	18		0.466891	0.592593	0.498316	0.849732	0.346888
4	Type I	49	22	6	28	16	12		0.395062	0.323232	0.377104	0.715564	0.231258
4	Type I	51	16	2	18	4	14		0.287318	0.107744	0.242424	0.178891	0.269802
4	Type I	52	19	5	24	15	9		0.34119	0.26936	0.323232	0.670841	0.173444
4	Type I	53	19	9	28	10	18		0.34119	0.484848	0.377104	0.447227	0.346888
5	Type I	26	19	6	25	10	15		0.34119	0.323232	0.3367	0.447227	0.289073
5	Type I	27	13	1	14	7	7		0.233446	0.0538721	0.188552	0.313059	0.134901
5	Type I	28	12	9	21	6	15		0.215488	0.484848	0.282828	0.268336	0.289073
5	Type I	29	10	3	13	6	7		0.179574	0.161616	0.175084	0.268336	0.134901
5	Type I	30	9	4	13	2	11		0.161616	0.215488	0.175084	0.0894454	0.211987
6	Type I	31	8	3	11	5	6		0.143659	0.161616	0.148148	0.223614	0.115629
6	Type I	32	10	13	23	8	15		0.179574	0.700337	0.309764	0.357782	0.289073
6	Type I	33	4	2	6	3	3		0.0718294	0.107744	0.0808081	0.134168	0.0578146
6	Type I	34	7	4	11	5	6		0.125701	0.215488	0.148148	0.223614	0.115629
6	Type I	35	10	2	12	10	2		0.179574	0.107744	0.161616	0.447227	0.0385431
7	Type I	36	9	3	12	2	10		0.161616	0.161616	0.161616	0.0894454	0.192715
7	Type I	37	4	1	5	1	4		0.0718294	0.0538721	0.0673401	0.0447227	0.0770861
7	Type I	38	10	1	11	5	6		0.179574	0.0538721	0.148148	0.223614	0.115629
7	Type I	39	7	3	10	5	5		0.125701	0.161616	0.13468	0.223614	0.0963577
7	Type I	40	12	9	21	4	17		0.215488	0.484848	0.282828	0.178891	0.327616
7	Type I	54	17	6	23	12	11		0.305275	0.323232	0.309764	0.536673	0.211987
7	Type I	55	6	6	12	6	6		0.107744	0.323232	0.161616	0.268336	0.115629
8	Type I	41	23	10	33	18	15		0.413019	0.538721	0.444444	0.805009	0.289073
8	Type I	42	25	15	40	22	18		0.448934	0.808081	0.538721	0.9839	0.346888
8	Type I	43	14	4	18	9	9		0.251403	0.215488	0.242424	0.402504	0.173444
8	Type I	44	10	7	17	4	13		0.179574	0.377104	0.228956	0.178891	0.25053
8	Type I	45	14	6	20	7	13		0.251403	0.323232	0.26936	0.313059	0.25053
8	Type I	56	13	10	23	11	12		0.233446	0.538721	0.309764	0.49195	0.231258
8	Type I	57	14	6	20	7	13		0.251403	0.323232	0.26936	0.313059	0.25053
n/a	Type I	58	12	1	13	7	6		0.215488	0.0538721	0.175084	0.313059	0.115629
n/a	Type I	59	15	4	19	7	12		0.26936	0.215488	0.255892	0.313059	0.231258
1	Type II	1	36	20	56	32	24		0.369515	0.615858	0.431101	0.95751	0.248756
1	Type II	2	26	9	35	25	10		0.266872	0.277136	0.269438	0.748055	0.103648
1	Type II	3	13	7	20	8	12		0.133436	0.21555	0.153965	0.239378	0.124378
1	Type II	4	19	19	38	19	19		0.195022	0.585065	0.292533	0.568522	0.196932
1	Type II	5	25	8	33	16	17		0.256608	0.246343	0.254042	0.478755	0.176202
1	Type II	6	12	4	16	12	4		0.123172	0.123172	0.123172	0.359066	0.0414594
1	Type II	7	29	11	40	27	13		0.297665	0.338722	0.307929	0.807899	0.134743
1	Type II	8	40	17	57	30	27		0.410572	0.52348	0.438799	0.897666	0.279851
1	Type II	9	27	20	47	25	22		0.277136	0.615858	0.361817	0.748055	0.228027
1	Type II	10	35	28	63	36	27		0.359251	0.862202	0.484988	1.0772	0.279851
2	Type II	11	12	12	24	10	14		0.123172	0.369515	0.184758	0.299222	0.145108
2	Type II	12	25	7	32	17	15		0.256608	0.21555	0.246343	0.508677	0.155473
2	Type II	13	27	8	35	24	11		0.277136	0.246343	0.269438	0.718133	0.114013
2	Type II	14	17	12	29	13	16		0.174493	0.369515	0.223249	0.388989	0.165837
2	Type II	15	8	8	16	8	8		0.0821144	0.246343	0.123172	0.239378	0.0829187
2	Type II	16	23	7	30	13	17		0.236079	0.21555	0.230947	0.388989	0.176202
2	Type II	17	31	25	56	26	30		0.318193	0.769823	0.431101	0.777977	0.310945
2	Type II	18	20	19	39	16	23		0.205286	0.585065	0.300231	0.478755	0.238391
2	Type II	19	28	15	43	22	21		0.287401	0.461894	0.331024	0.658288	0.217662
2	Type II	20	20	21	41	17	24		0.205286	0.646651	0.315627	0.508677	0.248756
3	Type II	21	16	5	21	6	15		0.164229	0.153965	0.161663	0.179533	0.155473
3	Type II	22	30	15	45	18	27		0.307929	0.461894	0.34642	0.5386	0.279851
3	Type II	23	48	3	51	17	34		0.492687	0.0923788	0.39261	0.508677	0.352405
3	Type II	24	23	9	32	21	11		0.236079	0.277136	0.246343	0.628366	0.114013
3	Type II	25	29	5	34	22	12		0.297665	0.153965	0.26174	0.658288	0.124378
3	Type II	51	31	9	40	17	23		0.318193	0.277136	0.307929	0.508677	0.238391
4	Type II	26	17	0	17	7	10		0.174493	0	0.13087	0.209455	0.103648
4	Type II	27	28	18	46	28	18		0.287401	0.554273	0.354119	0.837822	0.186567
4	Type II	28	32	3	35	15	20		0.328458	0.0923788	0.269438	0.448833	0.207297
4	Type II	29	24	16	40	23	17		0.246343	0.492687	0.307929	0.688211	0.176202
4	Type II	30	21	15	36	14	22		0.21555	0.461894	0.277136	0.418911	0.228027
4	Type II	59	32	16	48	26	22		0.328458	0.492687	0.369515	0.777977	0.228027
4	Type II	60	17	15	32	13	19		0.174493	0.461894	0.246343	0.388989	0.196932
4	Type II	61	22	15	37	23	14		0.225815	0.461894	0.284834	0.688211	0.145108
4	Type II	62	17	10	27	9	18		0.174493	0.307929	0.207852	0.2693	0.186567
5	Type II	31	3	7	10	7	3		0.0307929	0.21555	0.0769823	0.209455	0.0310945
5	Type II	32	18	7	25	9	16		0.184758	0.21555	0.192456	0.2693	0.165837
5	Type II	33	11	7	18	10	8		0.112907	0.21555	0.138568	0.299222	0.0829187
5	Type II	34	10	9	19	9	10		0.102643	0.277136	0.146266	0.2693	0.103648
5	Type II	35	11	10	21	11	10		0.112907	0.307929	0.161663	0.329144	0.103648
5	Type II	52	13	8	21	5	16		0.133436	0.246343	0.161663	0.149611	0.165837
5	Type II	57	14	8	22	9	13		0.1437	0.246343	0.169361	0.2693	0.134743
5	Type II	58	7	10	17	7	10		0.0718501	0.307929	0.13087	0.209455	0.103648
6	Type II	36	16	9	25	12	13		0.164229	0.277136	0.192456	0.359066	0.134743
6	Type II	37	12	10	22	15	7		0.123172	0.307929	0.169361	0.448833	0.0725539
6	Type II	38	4	10	14	5	9		0.0410572	0.307929	0.107775	0.149611	0.0932836
6	Type II	39	10	8	18	8	10		0.102643	0.246343	0.138568	0.239378	0.103648
6	Type II	40	7	6	13	8	5		0.0718501	0.184758	0.100077	0.239378	0.0518242
6	Type II	55	11	12	23	14	9		0.112907	0.369515	0.177059	0.418911	0.0932836
6	Type II	56	4	7	11	1	10		0.0410572	0.21555	0.0846805	0.0299222	0.103648
7	Type II	41	8	2	10	6	4		0.0821144	0.0615858	0.0769823	0.179533	0.0414594
7	Type II	42	20	22	42	19	23		0.205286	0.677444	0.323326	0.568522	0.238391
7	Type II	43	24	6	30	11	19		0.246343	0.184758	0.230947	0.329144	0.196932
7	Type II	44	12	8	20	9	11		0.123172	0.246343	0.153965	0.2693	0.114013
7	Type II	45	3	5	8	2	6		0.0307929	0.153965	0.0615858	0.0598444	0.0621891
7	Type II	51	14	5	19	8	11		0.1437	0.153965	0.146266	0.239378	0.114013
7	Type II	52	13	8	21	5	16		0.133436	0.246343	0.161663	0.149611	0.165837
8	Type II	46	29	27	56	21	35		0.297665	0.831409	0.431101	0.628366	0.362769
8	Type II	47	10	13	23	6	17		0.102643	0.400308	0.177059	0.179533	0.176202
8	Type II	48	3	11	14	4	10		0.0307929	0.338722	0.107775	0.119689	0.103648
8	Type II	49	18	19	37	17	20		0.184758	0.585065	0.284834	0.508677	0.207297
8	Type II	50	13	19	32	10	22		0.133436	0.585065	0.246343	0.299222	0.228027
8	Type II	53	9	6	15	10	5		0.0923788	0.184758	0.115473	0.299222	0.0518242
8	Type II	54	13	8	21	11	10		0.133436	0.246343	0.161663	0.329144	0.103648

## Sheet: Substrate outplanting time
Structural complexity	Replicate	Tetrapod design	Substrate Unit (SU) ID	Start (sec)	Stop (sec)	Time (sec)
Low	1	Type I	3	25	59	11.3333
Low	1	Type II	5	25	59	11.3333
Low	2	Type I	2	17	48	10.3333
Low	2	Type II	39	17	48	10.3333
Low	3	Type I	47	19	32	4.33333
Low	3	Type II	46	19	32	4.33333
Low	4	Type I	48	17	31	4.66667
Low	4	Type II	51	17	31	4.66667
Low	5	Type I	41	20	40	6.66667
Low	5	Type II	50	20	40	6.66667
Low	6	Type I	54	13	40	9
Low	6	Type II	18	13	40	9
Low	7	Type I	23	25	52	9
Low	7	Type II	26	25	52	9
Low	8	Type I	13
Low	8	Type II	16
Low	9	Type I	55	23	44	7
Low	9	Type II	25	23	44	7
Low	10	Type I	24	17	34	5.66667
Medium	11	Type I	9	25	47	7.33333
Medium	11	Type II	60	25	47	7.33333
Medium	12	Type I	28	14	47	11
Medium	12	Type II	22	14	47	11
Medium	13	Type I	30	15	61	15.3333
Medium	13	Type II	19	15	61	15.3333
Medium	14	Type I	25	17	78	20.3333
Medium	14	Type II	33	17	78	20.3333
Medium	15	Type I	35	20	46	8.66667
Medium	15	Type II	34	20	46	8.66667
Medium	16	Type I	58	5	42	12.3333
Medium	16	Type II	42	5	42	12.3333
Medium	17	Type I	59	17	17	34
Medium	17	Type II	52	17	17	0
Medium	17	Tripod	43	17	17	0
Medium	18	Type I	52	17	28	3.66667
Medium	18	Type II	54	17	28	3.66667
Medium	18	Tripod	66	17	28	3.66667
Medium	19	Type I	38	12	30	6
Medium	19	Type II	51	12	30	6
Medium	20	Type I	6	10	26	5.33333
Medium	20	Type II	62	10	26	5.33333
High	21	Type I	34	16	35	6.33333
High	21	Type II	3	16	35	6.33333
High	22	Type I	15	16	61	15
High	22	Type II	15	16	61	15
High	23	Type I	26	17	38	7
High	23	Type II	30	17	38	7
High	24	Type I	12	29	54	8.33333
High	24	Type II	9	29	54	8.33333
High	25	Type I	49	11	27	5.33333
High	25	Type II	29	11	27	5.33333
High	26	Type I	51	14	46	10.6667
High	26	Type II	43	14	46	10.6667
High	27	Type I	19	11	34	7.66667
High	27	Type II	55	11	34	7.66667
High	28	Type I	53	4	30	8.66667
High	28	Type II	59	4	30	8.66667
High	29	Type I	56	7	27	6.66667
High	29	Type II	27	7	27	6.66667
High	30	Type I	57	15	29	4.66667
High	30	Type II	12	15	29	4.66667

## Sheet: Substrate dispersal
				Initial time point			Second time point			Third time point			Fourth time point			Fifth time point
				(t = 0 months)			(t = 0.5 months)			(t = 3 months)			(t = 6 months)			(t = 12 months)			Total dispersal distance				Post-settlement survival (%)
Tetrapod design	Structural complexity	Seeding location #	Substrate Unit (SU) ID	Distance from previous time point (cm)	Status		Distance from previous time point (cm)	Status		Distance from previous time point (cm)	Status		Distance from previous time point (cm)	Status		Distance from previous time point (cm)	Status		0.5 month	3 months	6 months		3 months	6 months
Type II	Low	201	5	0	Stuck		35	Loose		0	Stuck		31	Stuck			Loose		35	35	66		29.4118	8.82353
Type II	Low	202	39	0	Stuck		19	Loose		120	Loose		0	Stuck		Not scored	Not scored		19	139	139		5.55556	0
Type II	Low	203	46	0	Loose		3	Loose			Lost			Lost			Loose		3
Type II	Low	204	51	0	Loose		10	Loose		2	Loose		17	Loose			Lost		10	12	29		50	20
Type II	Low	205	50	0	Loose		0	Stuck		0	Stuck		0	Stuck		Not scored	Not scored		0	0	0		17.6471	17.6471
Type II	Low	206	18	0	Stuck		27	Loose		20	Stuck		0	Stuck		Not scored	Not scored		27	47	47		75	29.5455
Type II	Low	207	26	0	Stuck		45	Stuck		40	Stuck		30	Stuck			Stuck		45	85	115		63.1579	26.3158
Type II	Low	208	16	0	Loose		40	Loose		15	Loose		0	Loose			Stuck		40	55	55		17.6471	2.94118
Type II	Low	209	25	0	Loose			Not scored		20	Stuck		25	Stuck		Not scored	Not scored		0	20	45		31.4286	0
Type II	Medium	211	60	0	Loose		0	Stuck		45	Stuck		0	Stuck			Lost		0	45	45		17.6471	14.7059
Type II	Medium	212	22	0	Loose		0	Stuck			Lost			Lost			Lost		0
Type II	Medium	213	19	0	Stuck		10	Stuck		115	Loose		0	Loose			Lost		10	125	125		9.30233	0
Type II	Medium	214	33	0	Stuck		12	Stuck		0	Stuck		0	Stuck		Not scored	Not scored		12	12	12		42.1053	10.5263
Type II	Medium	215	34	0	Stuck		50	Loose			Lost			Lost		Not scored	Not scored		50
Type II	Medium	216	42	0	Stuck		0	Stuck		0	Stuck		0	Stuck			Stuck		0	0	0		43.9024	34.1463
Type II	Medium	217	52	0	Stuck		0	Loose			Not scored		0	Loose			Loose		0		0			48
Type II	Medium	218	54	0	Stuck		0	Stuck			Not scored			Not scored		Not scored	Not scored		0					33.3333
Type II	Medium	219	51	0	Stuck		0	Stuck		0	Stuck		0	Stuck		Not scored	Not scored		0	0	0		67.8571	58.9286
Type II	Medium	220	62	0	Stuck		15	Stuck			Not scored		14	Loose			Loose		15		29			22.2222
Type II	High	221	3	0	Stuck		0	Stuck		0	Stuck		0	Stuck			Lost		0	0	0		62.963	29.6296
Type II	High	222	15	0	Stuck		3	Stuck		0	Stuck		18	Stuck			Stuck		3	3	21		85.7143	28.5714
Type II	High	223	30	0	Stuck		13	Stuck		0	Stuck		0	Cemented			Stuck		13	13	13		.	16.2162
Type II	High	224	9	0	Stuck		0	Stuck		0	Stuck		0	Stuck			Stuck		0	0	0		38	10
Type II	High	225	29	0	Stuck		0	Stuck		0	Stuck		0	Cemented			Stuck		0	0	0		73.913	47.8261
Type II	High	226	43	0	Stuck		0	Stuck		0	Stuck		0	Cemented			Stuck		0	0	0		13.3333	3.33333
Type II	High	227	55	0	Stuck		0	Stuck		0	Stuck		0	Cemented			Stuck		0	0	0		70.8333	29.1667
Type II	High	228	59	0	Stuck			Lost			Not scored			Lost		Not scored	Not scored		0
Type II	High	229	27	0	Stuck		32	Stuck			Not scored			Lost			Lost		32
Type II	High	230	12	0	Stuck		0	Stuck			Not scored		0	Stuck			Stuck		0		0			45.9459
Type I	Low	201	3	0	Stuck		0	Stuck		0	Stuck		0	Stuck			Lost		0	0	0		13.6364	4.54545
Type I	Low	202	2	0	Loose		120	Loose			Lost			Lost		Not scored	Not scored		120
Type I	Low	203	47	0	Loose		86	Loose		96	Loose		31	Loose			Lost		86	182	213		8.69565	8.69565
Type I	Low	204	48	0	Loose		0	Loose		22	Loose		65	Loose			Stuck		0	22	87		40.5405	16.2162
Type I	Low	205	41	0	Loose		0	Stuck		0	Loose		13	Stuck		Not scored	Not scored		0	0	13		36.3636	9.09091
Type I	Low	206	54	0	Stuck		0	Stuck		10	Stuck		35	Loose		Not scored	Not scored		0	10	45		52.1739	21.7391
Type I	Low	207	23	0	Stuck		0	Stuck			Lost			Lost			Stuck		0
Type I	Low	208	13	0	Stuck		15	Stuck		20	Stuck		7	Loose			Loose		15	35	42			5.26316
Type I	Low	209	55	0	Loose			Not scored			Lost		15	Stuck		Not scored	Not scored		0		15			16.6667
Type I	Low	210	24	0	Stuck		35	Stuck			Lost		18	Stuck			Lost		35		53			7.69231
Type I	Medium	211	9	0	Stuck		0	Stuck		0	Stuck		50	Loose			Lost		0	0	50		60	30
Type I	Medium	212	28	0	Loose		20	Stuck		50	Stuck		0	Cemented			Stuck		20	70	70		19.0476	4.7619
Type I	Medium	213	30	0	Loose		0	Stuck		0	Stuck		0	Stuck			Stuck		0	0	0		50	35.7143
Type I	Medium	214	25	0	Loose		17	Stuck		25	Stuck		0	Loose		Not scored	Not scored		17	42	42			10.8108
Type I	Medium	215	35	0	Loose		0	Stuck		30	Stuck		0	Stuck		Not scored	Not scored		0	30	30		25	0
Type I	Medium	216	58	0	Stuck		0	Stuck		35	Stuck		0	Stuck			Stuck		0	35	35		69.2308	69.2308
Type I	Medium	217	59	0	Stuck		0	Stuck			Not scored			Lost			Stuck		0
Type I	Medium	218	52	0	Stuck		6	Stuck			Not scored			Lost		Not scored	Not scored		6
Type I	Medium	219	38	0	Stuck		0	Stuck		0	Stuck		0	Stuck		Not scored	Not scored		0	0	0			75
Type I	Medium	220	6	0	Stuck		12	Stuck			Not scored		0	Stuck			Stuck		12		12			30.7692
Type I	High	221	34	0	Stuck		0	Stuck		0	Stuck		0	Stuck			Stuck		0	0	0		72.2222	61.1111
Type I	High	222	15	0	Stuck		0	Stuck		0	Stuck		0	Stuck			Stuck		0	0	0		21.4286	7.14286
Type I	High	223	26	0	Stuck		0	Stuck		0	Stuck		20	Stuck			Stuck		0	0	20		34.6154	0
Type I	High	224	12	0	Stuck		0	Stuck		0	Stuck		0	Stuck			Stuck		0	0	0		18.75	6.25
Type I	High	225	49	0	Stuck		22	Stuck			Lost			Lost			Stuck		22
Type I	High	226	51	0	Stuck		21	Stuck		0	Stuck		0	Cemented			Stuck		21	21	21		16.6667	11.1111
Type I	High	227	19	0	Stuck		0	Stuck		10	Stuck		0	Stuck			Stuck		0	10	10		20	0
Type I	High	228	53	0	Stuck		0	Stuck			Not scored		0	Stuck		Not scored	Not scored		0		0
Type I	High	229	56	0	Loose		0	Stuck			Not scored		40	Stuck			Stuck		0		40			30.4348
Type I	High	230	57	0	Stuck		12	Stuck			Not scored		0	Cemented			Stuck		12		12			52.381

## Sheet: Settler survival
				Initial time point (t = 0 months)									Second time point (t = 3 months)									Third time point (t = 6 months)									Fourth time point (t =12 months)
Tetrapod design	Substrate Unit (SU) ID	Structural complexity	Seeding location	Face 1	Face2	Face 3	Underside	Topside	Overall	Inside grooves	Flat surfaces		Face 1	Face2	Face 3	Underside	Topside	Overall	Inside grooves	Flat surfaces		Face 1	Face2	Face 3	Underside	Topside	Overall	Inside grooves	Flat surfaces		Face 1	Face2	Face 3	Underside	Topside	Overall	Inside grooves	Flat surfaces
Type II	5	Low	201	7	15	4	8	26	34	17	17		2	6	0	2	8	10	7	3		1	0	0	2	1	3	2	1		1	0	1	0	2	2	1	1
Type II	39	Low	202	8	2	0	8	10	18	8	10		0	1	0	0	1	1	0	1		0	0	0	0	0	0	0	0
Type II	46	Low	203	15	5	9	27	29	56	21	35																				0	0	0	0	0	0	0	0
Type II	51	Low	204	7	5	3	5	15	20	8	12		6	1	1	2	8	10	5	5		0	1	1	2	2	4	1	3
Type II	50	Low	205	1	5	9	19	15	34	11	23		1	3	2	0	6	6	3	3		1	3	2	0	6	6	2	4
Type II	18	Low	206	9	9	4	22	22	44	20	24		8	4	4	17	16	33	20	13		6	0	2	5	8	13	8	5
Type II	26	Low	207	7	6	6	0	19	19	7	12		3	2	1	6	6	12	6	6		0	2	1	2	3	5	4	1		0	0	0	0	0	0	0	0
Type II	16	Low	208	10	3	12	9	25	34	13	21		2	1	2	1	5	6	1	5		1	0	0	0	1	1	0	1		2	0	0	0	2	2	0	2
Type II	25	Low	209	10	17	3	5	30	35	23	12		4	7	0	0	11	11	9	2		0	0	0	0	0	0	0	0
Type II	60	Medium	211	7	3	9	15	19	34	15	19		1	0	3	2	4	6	3	3		0	0	3	2	3	5	3	2
Type II	22	Medium	212	7	11	12	15	30	45	18	27
Type II	19	Medium	213	11	10	7	15	28	43	22	21		1	0	2	1	3	4	2	2		0	0	0	0	0	0	0	0
Type II	33	Medium	214	7	2	2	8	11	19	10	9		2	0	0	6	2	8	4	4		2	0	0	0	2	2	0	2
Type II	34	Medium	215	5	2	3	9	10	19	9	10
Type II	42	Medium	216	7	4	8	22	19	41	19	22		4	1	4	9	9	18	9	9		4	1	4	5	9	14	8	6		1	0	3	0	4	4	3	1
Type II	52	Medium	217	5	6	6	8	17	25	6	19											3	0	5	4	8	12	3	9		2	0	5	3	7	10	3	7
Type II	54	Medium	218	2	8	3	8	13	21	11	10											2	1	0	4	3	7	4	3
Type II	51	Medium	219	12	8	19	17	39	56	21	35		9	4	12	13	25	38	12	26		9	3	8	13	20	33	11	22
Type II	62	Medium	220	7	5	5	10	17	27	9	18											2	1	1	1	5	6	2	4		1	1	0	0	2	2	0	2
Type II	3	High	221	4	10	5	8	19	27	12	15		1	8	3	5	12	17	8	9		0	1	2	5	3	8	2	6
Type II	15	High	222	5	6	1	9	12	21	8	13		5	6	1	6	12	18	5	13		3	0	1	2	4	6	3	3		2	0	0	0	2	2	2	0
Type II	30	High	223	10	6	6	15	22	37	14	23											3	0	0	3	3	6	2	4		2	0	0	2	2	4	1	3
Type II	9	High	224	6	7	17	20	30	50	28	22		4	0	8	7	12	19	11	8		1	0	3	1	4	5	3	2		0	0	1	0	1	1	0	1
Type II	29	High	225	10	10	9	17	29	46	26	20		6	10	7	11	23	34	21	13		3	9	4	6	16	22	16	6		0	5	3	2	8	10	8	2
Type II	43	High	226	6	6	12	6	24	30	11	19		1	2	1	0	4	4	2	2		0	0	1	0	1	1	1	0		0	0	0	0	0	0	0	0
Type II	55	High	227	7	2	2	13	11	24	14	10		5	2	2	8	9	17	11	6		4	0	2	1	6	7	6	1		2	0	0	2	2	4	4	0
Type II	59	High	228	14	11	7	16	32	48	26	22															0
Type II	27	High	229	4	16	8	18	28	46	28	18
Type II	12	High	230	10	2	13	12	25	37	21	16											1	0	6	10	7	17	11	6		0	1	2	0	3	3	3	0
Type I	3	Low	201	3	3	7	9	13	22	15	7		0	1	1	1	2	3	3	0		0	0	1	0	1	1	1	0
Type I	2	Low	202	2	8	6	4	16	20	8	12
Type I	47	Low	203	5	5	9	4	19	23	12	11		0	1	1	0	2	2	1	1		0	1	1	0	2	2	1	1
Type I	48	Low	204	8	4	10	15	22	37	21	16		8	2	1	4	11	15	12	3		4	2	0	0	6	6	6	0		0	1	0	0	1	1	1	0
Type I	41	Low	205	9	8	6	10	23	33	18	15		7	3	2	0	12	12	6	6		3	0	0	0	3	3	2	1
Type I	54	Low	206	4	7	6	6	17	23	12	11		2	3	3	4	8	12	8	4		2	2	0	1	4	5	2	3
Type I	23	Low	207	8	6	2	5	16	21	13	8																				0	0	0	0	0	0	0	0
Type I	13	Low	208	6	7	1	5	14	19	5	14											0	0	0	1	0	1	0	1		0	0	0	0	0	0	0	0
Type I	55	Low	209	1	2	3	6	6	12	6	6											0	0	2	0	2	2	2	0
Type I	24	Low	210	2	10	4	10	16	26	19	7											2	0	0	0	2	2	0	2
Type I	9	Medium	211	15	5	8	2	28	30	16	14		9	5	2	2	16	18	9	9		3	4	2	0	9	9	5	4
Type I	28	Medium	212	5	4	3	9	12	21	6	15		1	1	0	2	2	4	1	3		1	0	0	0	1	1	1	0		1	0	0	0	1	1	1	0
Type I	30	Medium	213	6	2	2	4	10	14	2	12		3	2	0	2	5	7	1	6		2	0	1	2	3	5	1	4		2	0	0	0	2	2	1	1
Type I	25	Medium	214	12	8	6	11	26	37	20	17											3	0	1	0	4	4	3	1
Type I	35	Medium	215	1	3	6	2	10	12	10	2		0	3	0	0	3	3	2	1		0	0	0	0	0	0	0	0
Type I	58	Medium	216	4	6	2	1	12	13	7	6		2	3	2	2	7	9	5	4		2	3	2	2	7	9	5	4		0	1	1	0	2	2	2	0
Type I	59	Medium	217	7	4	4	4	15	19	7	12																				0	1	4	0	5	5	3	2
Type I	52	Medium	218	7	4	8	5	19	24	15	9
Type I	38	Medium	219	5	3	7	1	15	16	6	10											3	3	6	0	12	12	5	7
Type I	6	Medium	220	8	6	13	12	27	39	21	18											5	0	5	2	10	12	9	3		0	1	0	0	1	1	1	0
Type I	34	High	221	3	8	3	4	14	18	5	13		3	7	2	1	12	13	4	9		3	6	2	0	11	11	4	7		3	2	0	0	5	5	2	3
Type I	15	High	222	4	3	6	15	13	28	5	23		2	1	2	1	5	6	1	5		1	1	0	0	2	2	1	1		1	0	0	0	1	1	0	1
Type I	26	High	223	5	6	8	7	19	26	10	16		1	4	3	1	8	9	5	4		0	0	0	0	0	0	0	0		0	0	0	0	0	0	0	0
Type I	12	High	224	3	2	2	9	7	16	4	12		0	0	2	1	2	3	2	1		0	0	1	0	1	1	1	0		0	0	1	0	1	1	1	0
Type I	49	High	225	7	8	7	6	22	28	16	12															0					3	2	0	0	5	5	5	0
Type I	51	High	226	4	10	2	2	16	18	4	14		1	1	0	1	2	3	1	2		1	1	0	0	2	2	1	1		0	0	0	0	0	0	0	0
Type I	19	High	227	1	1	5	3	7	10	6	4		0	0	1	1	1	2	1	1		0	0	0	0	0	0	0	0		0	0	0	0	0	0	0	0
Type I	53	High	228	9	6	4	9	19	28	10	18
Type I	56	High	229	4	5	4	10	13	23	11	12						0		0			2	1	0	4	3	7	2	5		1	0	0	0	1	1	1	0
Type I	57	High	230	5	6	4	6	15	21	7	14						0		0			1	5	1	4	7	11	4	7		0	3	0	4	3	7	1	6

## Sheet: Settler growth
t = 6 months									t = 12 months
Tetrapod design	Substrate Unit (SU) ID	Structural complexity	Seeding location	Settler ID	Surface area (mm2)	Diameter (mm)	Number of polyps		Tetrapod design	Substrate Unit (SU) ID	Structural complexity	Seeding location	Settler ID	Surface area (mm2)	Diameter (mm)	Number of polyps
Type II	3	High	221	1	17.4	4.70684	1		Type II	5	Low	201	1	16.6	4.59736	1
Type II	3	High	221	2	33.9	6.56983	2		Type II	5	Low	201	2	34.5	6.62772	2
Type II	3	High	221	3	25.4	5.68685	2		Type II	12	High	230	1	9.5	3.47789	1
Type II	3	High	221	4	13.2	4.0996	1		Type II	12	High	230	2	12	3.90882	1
Type II	3	High	221	5	7.8	3.15139	1		Type II	12	High	230	3	7.7	3.13112	1
Type II	3	High	221	6	11.5	3.82652	1		Type II	15	High	222	1	19	4.91849	1
Type II	3	High	221	7	24.4	5.57378	1		Type II	15	High	222	2	10.9	3.72536	1
Type II	30	High	223	1	2.6	1.81945	1		Type II	16	Low	208	1	30.1	6.19067	2
Type II	30	High	223	2	4.6	2.4201	1		Type II	16	Low	208	2	17.4	4.70684	1
Type II	30	High	223	3	3.7	2.17048	1		Type II	29	High	225	1	26	5.75362	3
Type II	30	High	223	4	53.3	8.23793	2		Type II	29	High	225	2	26	5.75362	2
Type II	30	High	223	5	15.5	4.44243	2		Type II	29	High	225	3	28.6	6.03445	2
Type II	30	High	223	6	9.5	3.47789	1		Type II	29	High	225	4	51.7	8.11334	3
Type II	29	High	225	1	8.7	3.32824	1		Type II	29	High	225	5	7.1	3.00666	1
Type II	29	High	225	2	13.8	4.19174	1		Type II	29	High	225	6	65.5	9.1322	7
Type II	29	High	225	3	38.4	6.9923	2		Type II	29	High	225	7	8.8	3.34731	1
Type II	29	High	225	4	36.6	6.82645	2		Type II	29	High	225	8	9.4	3.45954	2
Type II	29	High	225	5	7.7	3.13112	1		Type II	29	High	225	9	41.3	7.25153	3
Type II	29	High	225	6	10.1	3.58604	1		Type II	29	High	225	10	51.7	8.11334	3
Type II	29	High	225	7	7.1	3.00666	1		Type II	30	High	223	1	21.7	5.25635	2
Type II	29	High	225	8	6.6	2.89886	1		Type II	30	High	223	2	47.4	7.76862	3
Type II	29	High	225	9	19.7	5.00827	2		Type II	30	High	223	3	49.7	7.95486	3
Type II	29	High	225	10	29.5	6.12866	3		Type II	30	High	223	4	41.3	7.25153	5
Type II	29	High	225	11	9.6	3.49615	1		Type II	62	Medium	220	1	32.2	6.40299	3
Type II	29	High	225	12	5.1	2.54824	1		Type II	62	Medium	220	2	37.6	6.91908	3
Type II	29	High	225	13	47	7.73577	4		Type II	55	High	227	1	6.4	2.8546	1
Type II	29	High	225	14	7.9	3.17152	1		Type II	55	High	227	2	9.1	3.40389	1
Type II	29	High	225	15	5.7	2.69397	1		Type II	55	High	227	3	66.4	9.19472	4
Type II	29	High	225	16	13.6	4.16125	2		Type II	55	High	227	4	14	4.222	1
Type II	29	High	225	17	23	5.41151	1		Type II	42	Medium	216	1	11.2	3.77627	1
Type II	29	High	225	18	33.4	6.5212	3		Type II	42	Medium	216	2	5.4	2.62211	1
Type II	29	High	225	19	70.5	9.47434	3		Type II	42	Medium	216	3	28.7	6.04499	2
Type II	29	High	225	20	1.3	1.28655	1		Type II	52	Medium	217	1	89	10.6451	2
Type II	29	High	225	21	2	1.59577	1		Type II	52	Medium	217	2	20	5.04626	3
Type II	29	High	225	22	2.5	1.78412	1		Type II	52	Medium	217	3	66.8	9.22238	6
Type II	60	Medium	211	1	10.4	3.63891	1		Type II	52	Medium	217	4	59.2	8.68191	2
Type II	60	Medium	211	2	2.9	1.92156	1		Type II	52	Medium	217	5	30.3	6.21121	3
Type II	60	Medium	211	3	3.8	2.19961	1		Type II	52	Medium	217	6	14.2	4.25205	1
Type II	60	Medium	211	4	20.6	5.12139	1		Type II	52	Medium	217	7	65.6	9.13916	3
Type II	60	Medium	211	5	15.6	4.45674	1		Type II	52	Medium	217	8	42.8	7.38204	2
Type II	33	Medium	214	1	6.5	2.87681	1		Type II	52	Medium	217	9	17.4	4.70684	1
Type II	33	Medium	214	2	4.9	2.49777	1		Type II	52	Medium	217	10	7.4	3.06952	1
Type II	42	Medium	216	1	4.3	2.33985	1		Type I	6	Medium	220	1	57.1	8.52654	3
Type II	42	Medium	216	2	9.1	3.40389	1		Type I	15	High	222	1	44.7	7.54412	4
Type II	42	Medium	216	3	0.9	1.07047	1		Type I	28	Medium	212	1	23.1	5.42326	3
Type II	42	Medium	216	4	5.6	2.67023	1		Type I	30	Medium	213	1	70.7	9.48777	2
Type II	42	Medium	216	5	0.8	1.00925	1		Type I	30	Medium	213	2	70.7	9.48777	2
Type II	42	Medium	216	6	20.8	5.14619	1		Type I	48	Low	204	1	32.8	6.46236	2
Type II	42	Medium	216	7	9.8	3.53238	1		Type I	49	Medium	225	1	32	6.38307	2
Type II	42	Medium	216	8	6.3	2.83221	1		Type I	49	Medium	225	2	37.7	6.92828	2
Type II	42	Medium	216	9	3.5	2.111	1		Type I	49	Medium	225	3	37.7	6.92828	2
Type II	42	Medium	216	10	15.6	4.45674	1		Type I	49	Medium	225	4	67	9.23617	4
Type II	42	Medium	216	11	10.6	3.67373	1		Type I	49	Medium	225	5	8.9	3.36627	1
Type II	42	Medium	216	12	14.9	4.3556	1		Type I	58	Medium	216	1	6.4	2.8546	1
Type II	42	Medium	216	13	9	3.38513	1		Type I	58	Medium	216	2	2	1.59577	1
Type II	52	Medium	217	1	4.9	2.49777	1		Type I	59	Medium	217	1	23.4	5.45836	2
Type II	52	Medium	217	2	19.6	4.99554	1		Type I	59	Medium	217	2	20.9	5.15855	2
Type II	52	Medium	217	3	18.2	4.81382	2		Type I	59	Medium	217	3	7.2	3.02776	1
Type II	52	Medium	217	4	26.5	5.80868	3		Type I	59	Medium	217	4	8.7	3.32824	1
Type II	52	Medium	217	5	38.5	7.0014	4		Type I	59	Medium	217	5	2.6	1.81945	1
Type II	52	Medium	217	6	19.4	4.96999	1
Type II	52	Medium	217	7	32.7	6.45251	2
Type II	52	Medium	217	8	34	6.57952	2
Type II	52	Medium	217	9	13	4.06842	1
Type II	52	Medium	217	10	28.1	5.98147	2
Type II	52	Medium	217	11	15.9	4.49938	1
Type II	52	Medium	217	12	7.7	3.13112	1
Type II	5	Low	201	1	25.7	5.72033	2
Type II	5	Low	201	2	11.1	3.75938	1
Type II	5	Low	201	3	8.4	3.27035	1
Type II	51	Low	204	1	12.6	4.00534	1
Type II	51	Low	204	2	30	6.18038	2
Type II	50	Low	205	1	29	6.0765	2
Type II	50	Low	205	2	6.5	2.87681	1
Type II	50	Low	205	3	7.6	3.11072	1
Type II	50	Low	205	4	6.9	2.96401	1
Type II	50	Low	205	5	3.9	2.22837	1
Type II	18	Low	206	1	19.5	4.98278	2
Type II	18	Low	206	2	7.4	3.06952	1
Type II	18	Low	206	3	32.4	6.42284	3
Type II	18	Low	206	4	18.3	4.82703	2
Type II	18	Low	206	5	26.1	5.76467	2
Type II	18	Low	206	6	24.6	5.59657	2
Type II	18	Low	206	7	15.4	4.42807	2
Type II	18	Low	206	8	4.6	2.4201	1
Type II	18	Low	206	9	2.2	1.67365	1
Type II	18	Low	206	10	2.2	1.67365	1
Type II	18	Low	206	11	2.1	1.63517	1
Type II	26	Low	207	1	14.8	4.34096	2
Type II	26	Low	207	2	10	3.56824	1
Type II	26	Low	207	3	5.1	2.54824	1
Type II	26	Low	207	4	2.1	1.63517	1
Type II	16	Low	208	1	5.5	2.64628	1
Type II	16	Low	208	2	13.063	4.07827	1
Type I	34	High	221	1	2	1.59577	1
Type I	34	High	221	2	15.6	4.45674	1
Type I	34	High	221	3	53.8	8.27648	1
Type I	34	High	221	4	15.5	4.44243	1
Type I	34	High	221	5	5.6	2.67023	1
Type I	34	High	221	6	2.2	1.67365	1
Type I	34	High	221	7	25.7	5.72033	2
Type I	34	High	221	8	20.4	5.09647	1
Type I	34	High	221	9	2.5	1.78412	1
Type I	34	High	221	10	30.3	6.21121	3
Type I	34	High	221	11	19.1	4.93141	2
Type I	15	High	222	1	100	11.2838	1
Type I	16	High	222	2	200	15.9577	2
Type I	12	High	224	1	100	11.2838	1
Type I	51	High	226	1	2.5	1.78412	1
Type I	51	High	226	2	1.7	1.47122	1
Type I	56	High	229	1	11.1	3.75938	1
Type I	56	High	229	2	5.6	2.67023	1
Type I	56	High	229	3	6.9	2.96401	1
Type I	56	High	229	4	4.3	2.33985	1
Type I	56	High	229	5	17.5	4.72034	2
Type I	56	High	229	6	5.9	2.74082	1
Type I	56	High	229	7	11.7	3.85965	1
Type I	57	High	230	1	17.1	4.66608	1
Type I	57	High	230	2	10.5	3.65636	1
Type I	57	High	230	3	5.5	2.64628	1
Type I	57	High	230	4	2.2	1.67365	1
Type I	57	High	230	5	4.8	2.47215	1
Type I	57	High	230	6	3.7	2.17048	1
Type I	57	High	230	7	2.2	1.67365	1
Type I	57	High	230	8	4.5	2.39365	1
Type I	57	High	230	9	14.6	4.31153	1
Type I	57	High	230	10	5.7	2.69397	1
Type I	9	Medium	211	1	4.1	2.28479	1
Type I	9	Medium	211	2	7.3	3.04871	1
Type I	9	Medium	211	3	7.9	3.17152	1
Type I	9	Medium	211	4	4.1	2.28479	1
Type I	9	Medium	211	5	4	2.25676	1
Type I	9	Medium	211	6	11.1	3.75938	1
Type I	9	Medium	211	7	5.7	2.69397	1
Type I	9	Medium	211	8	8.8	3.34731	1
Type I	9	Medium	211	9	11.3	3.7931	1
Type I	30	Medium	213	1	34.4	6.61811	3
Type I	30	Medium	213	2	4.5	2.39365	1
Type I	30	Medium	213	3	7.8	3.15139	1
Type I	30	Medium	213	4	8.3	3.25083	1
Type I	25	Medium	214	1	5.3	2.59772	1
Type I	25	Medium	214	2	1.8	1.51388	1
Type I	25	Medium	214	3	5	2.52313	1
Type I	58	Medium	216	1	28	5.97081	1
Type I	58	Medium	216	2	14.6	4.31153	1
Type I	58	Medium	216	3	16.3	4.55563	1
Type I	58	Medium	216	4	13.2	4.0996	1
Type I	58	Medium	216	5	5.8	2.71749	1
Type I	58	Medium	216	6	3.5	2.111	1
Type I	58	Medium	216	7	27	5.86322	1
Type I	58	Medium	216	8	7.6	3.11072	1
Type I	38	Medium	219	1	29.9	6.17007	2
Type I	38	Medium	219	2	8.3	3.25083	1
Type I	38	Medium	219	3	5.7	2.69397	1
Type I	38	Medium	219	4	7.4	3.06952	1
Type I	38	Medium	219	5	5	2.52313	1
Type I	38	Medium	219	6	1.2	1.23608	1
Type I	38	Medium	219	7	1.2	1.23608	1
Type I	38	Medium	219	8	2.1	1.63517	1
Type I	38	Medium	219	9	11.5	3.82652	1
Type I	38	Medium	219	10	3.1	1.98671	1
Type I	3	Low	201	1	2.9	1.92156	1
Type I	47	Low	203	1	5.6	2.67023	1
Type I	47	Low	203	2	5.9	2.74082	1
Type I	48	Low	204	1	5.2	2.5731	1
Type I	49	Low	204	2	14	4.222	1
Type I	50	Low	204	3	12.7	4.02121	1
Type I	51	Low	204	4	24.8	5.61928	2
Type I	52	Low	204	5	29	6.0765	1
Type I	53	Low	204	6	4.2	2.31249	1
Type I	41	Low	205	1	1.8	1.51388	1
Type I	41	Low	205	2	4.8	2.47215	1
Type I	41	Low	205	3	3	1.95441	1
Type I	54	Low	206	1	5.8	2.71749	1
Type I	54	Low	206	2	9.1	3.40389	2
Type I	54	Low	206	3	10.4	3.63891	1
Type I	54	Low	206	4	27.4	5.90649	2
Type I	54	Low	206	5	4.7	2.44626	1
Type I	13	Low	208	1	1.5	1.38197	1
Type I	55	Low	209	1	34.3	6.60848	2
Type I	55	Low	209	2	30.6	6.24188	3
Type I	24	Low	210	1	11.1	3.75938	1
Type I	24	Low	210	2	7.2	3.02776	1
